# Supplementary material for: LDH-A—Modulation and the Variability of LDH Isoenzyme Profiles in Murine Gliomas: A Link with Metabolic and Growth Responses
Source: Cancers (Basel). 2022 May 6;14(9):2303. doi: 10.3390/cancers14092303 (PMC9100845; doi:10.3390/cancers14092303)
Supplement: Supplementary file 1 [file cancers-14-02303-s001.zip]

Archive with 3 entries (2 files):
- cancers-1518197-supplementary/
- cancers-1518197-supplementary/Supplementary Information (File1) - cancers-1518197.pdf
- cancers-1518197-supplementary/Supplementary Information (File2) Table S-2_RNASeq TPM_cancers-1518197.xlsx
